# Supplementary material for: Restoring small water bodies to improve lake and river water quality in China
Source: Nat Commun. 2025 Jan 2;16:294. doi: 10.1038/s41467-024-55714-9 (PMC11697070; doi:10.1038/s41467-024-55714-9)
Supplement: Supplementary file 3 — Source Data [file 41467_2024_55714_MOESM3_ESM.xlsx]

## Sheet: Fig.1a
Year	Number of water bodies	Total area of water bodies (m^2)
1995	455876	301583548800
2005	344702	300969310500
2015	258237	312818343300

## Sheet: Fig.1b
1995-2005			2005-2015
Surface area of water bodies (m^2)	Change in number of water bodies (%)		Surface area of water bodies (m^2)	Change in number of water bodies (%)
10^2.5-10^3	-41.1		10^2.5-10^3	-59
10^3-10^3.5	-44		10^3-10^3.5	-63.3
10^3.5-10^4	-43		10^3.5-10^4	-62.5
10^4-10^4.5	-18.6		10^4-10^4.5	-9.4
10^4.5-10^5	-1		10^4.5-10^5	1.4
10^5-10^5.5	-0.3		10^5-10^5.5	0.7
10^5.5-10^6	0.4		10^5.5-10^6	1.9
10^6-10^6.5	1.5		10^6-10^6.5	3.5
10^6.5-10^7	0.02		10^6.5-10^7	6.2
10^7-10^7.5	-0.2		10^7-10^7.5	5.7
10^7.5-10^8	1.3		10^7.5-10^8	8.8
10^8-10^8.5	-1.3		10^8-10^8.5	1.3
10^8.5-10^9	1.5		10^8.5-10^9	13.4

## Sheet: Fig.1c
1995-2005			2005-2015
Surface area of water bodies (m^2)	Change in area of water bodies (%)		Surface area of water bodies (m^2)	Change in area of water bodies (%)
10^2.5-10^3	-41.1		10^2.5-10^3	-58.9
10^3-10^3.5	-44		10^3-10^3.5	-63.1
10^3.5-10^4	-42.7		10^3.5-10^4	-60.4
10^4-10^4.5	-15.6		10^4-10^4.5	-6.7
10^4.5-10^5	-0.7		10^4.5-10^5	1
10^5-10^5.5	-0.2		10^5-10^5.5	0.6
10^5.5-10^6	0.5		10^5.5-10^6	1.8
10^6-10^6.5	1.2		10^6-10^6.5	3.4
10^6.5-10^7	0		10^6.5-10^7	6.8
10^7-10^7.5	-0.9		10^7-10^7.5	5.5
10^7.5-10^8	1.2		10^7.5-10^8	9.1
10^8-10^8.5	-2.3		10^8-10^8.5	0.3
10^8.5-10^9	2.8		10^8.5-10^9	12.4

## Sheet: Fig.1d
Surface area of water bodies (m^2)	Number of water bodies (1995)	Number of water bodies (2015)
10^2.5-10^3	158334	38226
10^3-10^3.5	57366	11779
10^3.5-10^4	32257	6896
10^4-10^4.5	34558	25469
10^4.5-10^5	66727	66982
10^5-10^5.5	52076	52273
10^5.5-10^6	29412	30077
10^6-10^6.5	14921	15671
10^6.5-10^7	6428	6829
10^7-10^7.5	2507	2654
10^7.5-10^8	900	992
10^8-10^8.5	306	306
10^8.5-10^9	66	76

## Sheet: Fig.2a
Watershed ID*	Changes in number of small water bodies (%) [1995-2005]										*Watershed ID and corresponding location is shown in the map
1	-47.5
2	-95
3	-22.6
4	-43.7
5	-78.9
6	-67.4
7	-52.4
8	-55
9	-26.7
10	10.5
11	-41.4
12	-55.9
13	-85.5
14	-78.9
15	-77.5
16	-3.3
17	-63.8
18	-60.2
19	-79.1
20	-53.1
21	-78.9
22	-70.3
23	25.9
24	-79.1
25	-58
26	-58.9
27	0
28	-44.5
29	-61.4
30	-39.2
31	13.3
32	-1
33	-75.6
34	-17.6
35	-46.6
36	-24.9
37	-51
38	-84.2
39	-31.4
40	-33.1
41	-40.5
42	22.7
43	58.6
44	-76.7
45	11.9
46	23.8
47	-70.3
48	-48.9
49	-56.8
50	11.3
51	-41.3
52	-52.6
53	-21.5
54	-35
55	-73.5
56	43.8
57	-31.5
58	-28
59	-53.9
60	-50.6
61	-77.7
62	-63.2
63	55.7
64	-20.2
65	-62.9
66	21.7
67	-40
68	-41.5
69	-34.4
70	145.2
71	-48.6
72	-27.3
73	-63
74	-42
75	-46.5
76	-52.7
77	-37.7
78	-9.9
79	-90.9
80	-43.4
81	-28.8
82	-91.8
83	-21.4
84	-23.8
85	-15
86	-16
87	-13.4
88	-59.2
89	-60.6
90	-77.3
91	-38.1
92	-55
93	-18.2
94	-42.3
95	-32.9
96	-40.3
97	-0.8
98	-5.4
99	-25.5
100	-36.9
101	-12.2
102	-4.3
103	-49.5
104	-73.6
105	-8.5
106	-38
107	-38.3
108	-83.9
109	-54.2
110	-3.2
111	N/A (the number of small water bodies changes from 0 to 1)
112	39.7
113	-58.5
114	-55.7
115	-38.2
116	-10.7
117	-35.9
118	28.3
119	-32.2
120	-77.8
121	-73.8
122	-55.7
123	-20.7
124	-75.8
125	-25.1
126	-10.7
127	-15.5
128	-6.4
129	-23.2
130	-17
131	-22.1
132	-15.4
133	-71.9
134	-22.5
135	-9.1
136	-65.5
137	-31.7
138	25
139	-69.9
140	-7.7
141	-13
142	67.2
143	-71.2
144	-10.5
145	-11.5
146	-5.4
147	-2.4
148	-0.8
149	-4.3
150	95
151	-73.5
152	-74.6
153	-17.6
154	2.5
155	-16.2
156	-15.8
157	-61.3
158	-41.6
159	15.5
160	-38.4
161	5.3
162	-9.9
163	-45.4
164	1.7
165	-37.8
166	-25.4
167	-22.6
168	-48
169	96
170	32.9
171	10.3
172	-4.9
173	-77.6
174	-6
175	5
176	-52.1
177	17.4
178	-66.4
179	-37.7
180	-1.7
181	-15.1
182	0.6
183	-48.3
184	-29.4
185	-27.7
186	-22.4
187	-19.9
188	-17.3
189	43.2
190	-10.1
191	0.5
193	29.8
194	-35.7
195	-1
196	28.8
197	-23.8
198	14.2
199	7.6
200	-1
201	-5.1
202	2.2
203	-2.2
204	-46.5
205	-19.3
206	31.6
207	14.2
208	-24.4
209	-7
210	1.8

## Sheet: Fig.2b
Watershed ID*	Changes in number of small water bodies (%) [2005-2015]					*Watershed ID and corresponding location is shown in the 'Fig.2a Sheet'
1	29.3
2	-57.4
3	-80.8
4	-54.5
5	-55.9
6	-69.7
7	-94.4
8	-53.1
9	-84.4
10	-91.1
11	-87.4
12	-65.3
13	-100
14	-96.3
15	-63.6
16	-100
17	-95
18	-88.9
19	66.6
20	-66.2
21	-15
22	-83.2
23	-79.5
24	-37.8
25	-93.2
26	-75.3
27	N/A (the number of small water bodies changes from 0 to 8)
28	-86.2
29	-42.1
30	-60.5
31	-16.6
32	-67
33	26.6
34	-64.2
35	-25
36	-57.3
37	-90.1
38	-67.6
39	-88.5
40	-92.2
41	-85.7
42	-29.6
43	-32.2
44	-46.1
45	-2.1
46	26.9
47	-48.9
48	-93.9
49	-85.3
50	-52.5
51	19
52	-89.4
53	25.6
54	369.2
55	-79.1
56	12.8
57	-23.2
58	-88.9
59	-33.6
60	-89.9
61	-84.7
62	-47.7
63	107.4
64	223.5
65	-47.1
66	-9.7
67	59.5
68	-18.9
69	-94.6
70	423.3
71	-76.6
72	-7.8
73	-88.8
74	-76.6
75	-28.4
76	-86.9
77	168.4
78	-89.4
79	2200
80	-92.2
81	-54.1
82	-21.9
83	-90.1
84	-71
85	88.6
86	-35.9
87	-75.6
88	-37.1
89	-66.9
90	-88.4
91	-82.4
92	-79.1
93	-79.6
94	-82.5
95	82.9
96	-91.4
97	-89.4
98	59.9
99	-88.2
100	-37.9
101	3.4
102	-3.6
103	-83.8
104	-28.8
105	110.9
106	-69
107	-84.8
108	-41
109	-18.2
110	-92.3
111	0
112	27.5
113	-74.5
114	-44.9
115	-12
116	8.3
117	-93.4
118	66
119	-94
120	-55.5
121	-74.5
122	-77.7
123	-92.3
124	-20.5
125	32.8
126	-84.3
127	70.7
128	-71.4
129	-68.5
130	-39.7
131	-46.1
132	-31.2
133	-54.8
134	-10.4
135	-55.4
136	21.2
137	-25.7
138	120
139	-47.1
140	22.7
141	0.2
142	-16.6
143	-63.2
144	-89.2
145	-71.5
146	3.8
147	-78.5
148	-82.1
149	-47.7
150	7.5
151	-58.3
152	-22
153	7.4
154	-20.3
155	35.4
156	22.4
157	-78.9
158	-30.4
159	-27.4
160	-17.8
161	-35.4
162	-90.3
163	-54.1
164	-13.4
165	-25.6
166	31.5
167	-90.2
168	-21.5
169	-9.3
170	-15.8
171	-31.2
172	-31
173	-13.6
174	-80.5
175	5.3
176	-19.9
177	-1.3
178	11
179	30.3
180	-23
181	-92.9
182	-99.1
183	-25.8
184	-18
185	14.1
186	-95.8
187	-2.7
188	-46.1
189	0.5
190	-93.7
191	-99.4
193	5.6
194	-19.6
195	-96.6
196	-32
197	-23
198	-2.8
199	20.2
200	-15.3
201	-97.2
202	-39.4
203	17.8
204	-2
205	-10.7
206	-18
207	-30
208	-91.1
209	-72.9
210	-98.2

## Sheet: Fig.2c
Watershed ID*	Changes in area of small water bodies (%) [1995-2005]		*Watershed ID and corresponding location is shown in the 'Fig.2a Sheet'
1	-20.3
2	-86.8
3	-6.9
4	-4.9
5	-52.2
6	-38.3
7	-63.4
8	-31.3
9	-8.6
10	70.4
11	-16.4
12	-25.3
13	-90
14	-83.4
15	-56
16	4.6
17	-59.4
18	-52.7
19	-67.9
20	-19.7
21	-47.4
22	-58.6
23	15.4
24	-50.6
25	-63.8
26	-58.7
27	0
28	-59
29	-29.6
30	25
31	2.3
32	10.4
33	-15.7
34	-75.9
35	-31.9
36	50.7
37	-46.8
38	-86.2
39	0
40	-32.8
41	-36.9
42	20.8
43	50.7
44	-82.9
45	32.1
46	14.2
47	-76.6
48	-48.5
49	-33.5
50	30.8
51	-11.4
52	-68.3
53	11
54	-74.6
55	-62.1
56	34.9
57	-15.8
58	-47.7
59	-25.5
60	-40.2
61	-72.1
62	-73.5
63	84.2
64	-9
65	-25
66	23.8
67	-4.9
68	-31.2
69	-40.1
70	133.2
71	-56.5
72	-3.2
73	-48.4
74	-23.1
75	-24.9
76	-46.3
77	10.7
78	4.1
79	-86.7
80	-25.9
81	-20.9
82	-81.9
83	-18.1
84	-33.1
85	-9
86	-20.3
87	-13.4
88	-34
89	-43.4
90	-68.8
91	-37.1
92	-61.8
93	-17
94	-33.4
95	-20.3
96	-41.8
97	-8.9
98	-3.8
99	-20.5
100	-40.4
101	-11.5
102	-1
103	-37.5
104	-57.2
105	-7.6
106	-30.2
107	-18.2
108	-80.1
109	-25.7
110	-4.1
111	N/A (the area of small water bodies changes from 0 to 900 m^2)
112	62.2
113	-46.9
114	-29.8
115	-23.1
116	10.3
117	-45.2
118	49.5
119	-34.3
120	-51.1
121	-75.3
122	-32.6
123	-14.6
124	-53.9
125	-7.5
126	-12.1
127	3.2
128	-4.5
129	-19
130	-18.1
131	-3.7
132	-0.5
133	-51.9
134	-21
135	-3.1
136	-51.5
137	-8.5
138	11.9
139	-46.8
140	-5.9
141	-27.4
142	128.1
143	-57.2
144	-12.3
145	-8.6
146	-17.2
147	-9
148	-0.4
149	-3.3
150	194.4
151	-56.4
152	-64.7
153	-43.4
154	-8.9
155	-25.9
156	-58.8
157	-52.2
158	-21.4
159	-4.3
160	-19.2
161	2.1
162	-8.2
163	-25.9
164	-42.6
165	-14.4
166	-80.2
167	-9.8
168	-19
169	51.2
170	10.2
171	-68.4
172	-4.8
173	-51.8
174	3.3
175	16
176	-19.6
177	-18.3
178	-25.3
179	-69.8
180	9.8
181	-12.9
182	-0.2
183	-7.9
184	-11.1
185	-37.4
186	-15.2
187	-56.2
188	-7.4
189	29.3
190	-17.2
191	4
193	12.4
194	-9.9
195	5.1
196	11.8
197	-30.3
198	4.1
199	28.1
200	-0.1
201	-2.6
202	28.3
203	14.3
204	-14.3
205	-2.9
206	36.7
207	74.9
208	-52.5
209	-5.4
210	2.6

## Sheet: Fig.2d
Watershed ID*	Changes in area of small water bodies (%) [2005-2015]		*Watershed ID and corresponding location is shown in the 'Fig.2a Sheet'
1	-36.2
2	-58.8
3	-82.3
4	-54.1
5	-35.3
6	-38.9
7	-70.1
8	-52.6
9	-80
10	-86.7
11	-92.6
12	-80.8
13	-100
14	-94.3
15	-63.8
16	-100
17	-92.9
18	-53.9
19	155.1
20	-27.4
21	-50.3
22	-75.8
23	-64.8
24	-29.6
25	-60.8
26	-42.3
27	N/A (the area of small water bodies changes from 0 to 20700 m^2)
28	-75.8
29	-21
30	-39.8
31	3
32	-31.1
33	-54.2
34	-83.8
35	2.9
36	-69.6
37	-60.3
38	-41
39	-75.4
40	-47
41	-30.8
42	-73.2
43	-47.3
44	-14.9
45	11.8
46	-23.2
47	-29
48	-86.4
49	-44.7
50	-70.4
51	54
52	-83
53	11.4
54	618.1
55	-51.5
56	-7.5
57	7.5
58	-68
59	-9
60	-62.9
61	-60.6
62	-10.1
63	405.3
64	299.7
65	-35.2
66	-16.3
67	76.9
68	-13.3
69	-60.2
70	1711.6
71	5.1
72	-2.9
73	-83.6
74	-70.3
75	-17.5
76	-76.2
77	1006.9
78	-95.3
79	5557.1
80	-83.7
81	-59.1
82	-11
83	-20
84	-59.1
85	80.9
86	-40.7
87	-37.7
88	-17.4
89	6.2
90	-90.3
91	-33.8
92	-35.6
93	-61
94	-62.1
95	61.8
96	-96.1
97	-51.4
98	39.5
99	-22.2
100	-7.6
101	-5.5
102	-19.7
103	-44.9
104	-15.8
105	126.3
106	-62.8
107	-77.5
108	-29.3
109	-7
110	-72.7
111	0
112	29.6
113	-63.1
114	-9.1
115	-3.7
116	51.7
117	-78.9
118	116.6
119	-74
120	-41.5
121	-65.5
122	-52.8
123	-72.1
124	-3
125	57.7
126	-88.4
127	44.7
128	-35.4
129	-33.5
130	4.9
131	-4.7
132	-23.6
133	-32.5
134	-4.3
135	-22.6
136	21.9
137	-2.5
138	464.5
139	-28.2
140	0.7
141	-2.6
142	-40.5
143	-41.9
144	-58.5
145	-36.2
146	5.4
147	-25.1
148	-50.7
149	-10.6
150	12.4
151	-31.3
152	-11.1
153	23.1
154	-14.4
155	-1.2
156	35.3
157	-41.9
158	1.1
159	-3.2
160	-12.7
161	-35
162	-76.4
163	-22.5
164	-9.5
165	-8.8
166	83.2
167	-77.7
168	-3.9
169	-16.9
170	-1.9
171	-51
172	-4.3
173	-5.9
174	-45.7
175	-0.9
176	-4
177	10.7
178	-1.3
179	-13.1
180	-4.3
181	-77.6
182	-98.9
183	-18.4
184	1.9
185	12.4
186	-83.5
187	-14
188	0
189	8.5
190	-94.1
191	-97.5
193	17.9
194	0.6
195	-94.3
196	-6.6
197	-13.3
198	0.4
199	85.5
200	3.1
201	-98.1
202	-11.7
203	39
204	-1.1
205	8.7
206	-23.5
207	34.8
208	-40.1
209	-23.2
210	-96

## Sheet: Fig.2e
Land use type	Percentage (%)
Cropland	49.2
Forest	18.5
Grassland	17.9
Developed land	7.5
Saline-alkali land	3.6
Other	3.4

## Sheet: Fig.2f
Basin name	Cropland	Forest	Grassland	Developed land	Saline-alkali land	Other
SRB	56.9555	12.8125	16.2026	3.59713	10.0618	0.370417
LRB	50.5522	12.9608	17.184	7.44665	7.07357	4.78287
HAB	57.4203	4.57951	12.4945	24.8654	0.105485	0.534701
YRB	38.4719	4.05532	45.412	5.08706	3.50029	3.47343
HUB	72.9031	4.5602	6.88544	14.1684	0.0601724	1.42265
YTB	58.3896	27.1594	7.21308	6.5199	0.0367012	0.681299
SEB	45.8574	36.3715	6.3976	11.1761	0	0.197457
PRB	36.267	43.1967	9.58975	10.6357	0.0450122	0.265786
SWE	14.0239	29.7351	42.7794	1.12482	3.55588	8.78084
CTB	9.7563	2.42547	51.2663	1.03219	14.5034	21.0164

[truncated: 11 more sheets: Fig.3a, Fig.4a, Fig.4b, Fig.4c, Fig.S2a, Fig.S2b, Fig.S2c, Fig.S3a, Fig.S3b, Fig.S4, Fig.S7]
